# Supplementary material for: A semi-empirical Bayes approach for calibrating weak instrumental bias in sex-specific Mendelian randomization studies
Source: Am J Hum Genet. 2025 Sep 4;112(9):2213–31. doi: 10.1016/j.ajhg.2025.07.015 (PMC12416758; doi:10.1016/j.ajhg.2025.07.015)
Supplement: Data S3. MVMR [file mmc4.xlsx]

## Sheet: raw_selection_robust_MVIVW
Method	exposure	outcome	Estimate	se	CI_L	CI_U	Pvalue	adj_pvalue	exp_GWAS	sex
robust MV-IVW	OSA	AF	-0.179531	0.140498	-0.454902	0.0958393	0.201312	0.78367	raw	female
robust MV-IVW	OSA	CAD	0.0237445	0.0769172	-0.127011	0.1745	0.757548	0.78367	raw	female
robust MV-IVW	OSA	CKD	-0.0991289	0.0766008	-0.249264	0.0510059	0.195632	0.78367	raw	female
robust MV-IVW	OSA	HF	0.0719747	0.0788283	-0.0825259	0.226475	0.361213	0.78367	raw	female
robust MV-IVW	OSA	HTN	-0.014866	0.0432299	-0.099595	0.0698631	0.730935	0.78367	raw	female
robust MV-IVW	OSA	T2DM	-0.029483	0.0813255	-0.188878	0.129912	0.716956	0.78367	raw	female
robust MV-IVW	Insomnia	AF	0.0797332	0.0954903	-0.107424	0.266891	0.403725	0.78367	raw	female
robust MV-IVW	Insomnia	CAD	0.0479258	0.0952603	-0.138781	0.234632	0.614891	0.78367	raw	female
robust MV-IVW	Insomnia	CKD	0.197718	0.0820851	0.0368341	0.358602	0.0160097	0.480291	raw	female
robust MV-IVW	Insomnia	HF	0.0992136	0.0928394	-0.0827484	0.281175	0.285224	0.78367	raw	female
robust MV-IVW	Insomnia	HTN	0.0111658	0.0295362	-0.0467242	0.0690558	0.705403	0.78367	raw	female
robust MV-IVW	Insomnia	T2DM	0.127347	0.0898486	-0.048753	0.303447	0.15638	0.78367	raw	female
robust MV-IVW	Sleepiness	AF	0.0747304	0.0534713	-0.0300715	0.179532	0.16224	0.78367	raw	female
robust MV-IVW	Sleepiness	CAD	0.0501706	0.100746	-0.147287	0.247628	0.618489	0.78367	raw	female
robust MV-IVW	Sleepiness	CKD	0.139293	0.135606	-0.12649	0.405075	0.304332	0.78367	raw	female
robust MV-IVW	Sleepiness	HF	0.0396329	0.12514	-0.205636	0.284902	0.751464	0.78367	raw	female
robust MV-IVW	Sleepiness	HTN	-0.0108928	0.0294962	-0.0687043	0.0469188	0.711909	0.78367	raw	female
robust MV-IVW	Sleepiness	T2DM	-0.0445527	0.0815412	-0.204371	0.115265	0.584803	0.78367	raw	female
robust MV-IVW	ShortSleep	AF	-0.0271558	0.0625986	-0.149847	0.0955352	0.664427	0.78367	raw	female
robust MV-IVW	ShortSleep	CAD	-0.00300658	0.054458	-0.109742	0.103729	0.955972	0.955972	raw	female
robust MV-IVW	ShortSleep	CKD	-0.0502201	0.11189	-0.269521	0.169081	0.653551	0.78367	raw	female
robust MV-IVW	ShortSleep	HF	-0.0540977	0.105125	-0.26014	0.151944	0.606831	0.78367	raw	female
robust MV-IVW	ShortSleep	HTN	0.0128535	0.0358952	-0.0574998	0.0832067	0.720281	0.78367	raw	female
robust MV-IVW	ShortSleep	T2DM	0.058266	0.0478876	-0.035592	0.152124	0.223709	0.78367	raw	female
robust MV-IVW	LongSleep	AF	0.0203202	0.0372656	-0.052719	0.0933595	0.58556	0.78367	raw	female
robust MV-IVW	LongSleep	CAD	0.0430652	0.0515026	-0.057878	0.144008	0.403056	0.78367	raw	female
robust MV-IVW	LongSleep	CKD	0.0183737	0.0398912	-0.0598117	0.0965591	0.645089	0.78367	raw	female
robust MV-IVW	LongSleep	HF	0.0212268	0.0402656	-0.0576923	0.100146	0.598076	0.78367	raw	female
robust MV-IVW	LongSleep	HTN	0.0235551	0.0138861	-0.00366121	0.0507714	0.0898282	0.78367	raw	female
robust MV-IVW	LongSleep	T2DM	0.0317172	0.0361111	-0.0390592	0.102494	0.379769	0.78367	raw	female
Method	exposure	outcome	Estimate	se	CI_L	CI_U	Pvalue	adj_pvalue	exp_GWAS	sex
robust MV-IVW	OSA	AF	0.026071	0.103988	-0.177741	0.229883	0.802036	0.982186	raw	male
robust MV-IVW	OSA	CAD	0.328387	0.129182	0.0751946	0.58158	0.0110206	0.165309	raw	male
robust MV-IVW	OSA	CKD	0.0957032	0.105277	-0.110635	0.302041	0.363316	0.711526	raw	male
robust MV-IVW	OSA	HF	0.0796234	0.145012	-0.204595	0.363842	0.58295	0.920448	raw	male
robust MV-IVW	OSA	HTN	0.0790313	0.0621226	-0.0427268	0.200789	0.203308	0.649376	raw	male
robust MV-IVW	OSA	T2DM	0.120708	0.116616	-0.107855	0.34927	0.300628	0.70721	raw	male
robust MV-IVW	Insomnia	AF	-0.194015	0.118452	-0.426176	0.0381461	0.101437	0.434732	raw	male
robust MV-IVW	Insomnia	CAD	-0.116707	0.133177	-0.377729	0.144314	0.380849	0.711526	raw	male
robust MV-IVW	Insomnia	CKD	0.277193	0.139699	0.00338746	0.550998	0.0472322	0.354241	raw	male
robust MV-IVW	Insomnia	HF	0.00518939	0.232407	-0.45032	0.460699	0.982186	0.982186	raw	male
robust MV-IVW	Insomnia	HTN	-0.0267892	0.0906449	-0.20445	0.150872	0.767582	0.982186	raw	male
robust MV-IVW	Insomnia	T2DM	0.171982	0.168167	-0.15762	0.501584	0.306458	0.70721	raw	male
robust MV-IVW	Sleepiness	AF	-0.0106012	0.137518	-0.280131	0.258929	0.938552	0.982186	raw	male
robust MV-IVW	Sleepiness	CAD	-0.0566058	0.208761	-0.46577	0.352558	0.786275	0.982186	raw	male
robust MV-IVW	Sleepiness	CKD	-0.102808	0.172028	-0.439978	0.234361	0.55009	0.916816	raw	male
robust MV-IVW	Sleepiness	HF	0.00651462	0.258994	-0.501104	0.514133	0.979932	0.982186	raw	male
robust MV-IVW	Sleepiness	HTN	0.0136476	0.103028	-0.188283	0.215578	0.894616	0.982186	raw	male
robust MV-IVW	Sleepiness	T2DM	0.160426	0.148319	-0.130273	0.451125	0.279416	0.70721	raw	male
robust MV-IVW	ShortSleep	AF	0.030967	0.098633	-0.16235	0.224284	0.75355	0.982186	raw	male
robust MV-IVW	ShortSleep	CAD	0.288211	0.133343	0.026863	0.54956	0.0306628	0.306628	raw	male
robust MV-IVW	ShortSleep	CKD	0.152072	0.123036	-0.0890736	0.393218	0.216459	0.649376	raw	male
robust MV-IVW	ShortSleep	HF	0.118696	0.141994	-0.159607	0.397	0.403198	0.711526	raw	male
robust MV-IVW	ShortSleep	HTN	0.00452072	0.0628217	-0.118608	0.127649	0.942633	0.982186	raw	male
robust MV-IVW	ShortSleep	T2DM	0.0217318	0.108698	-0.191313	0.234777	0.841537	0.982186	raw	male
robust MV-IVW	LongSleep	AF	-0.141371	0.0862263	-0.310372	0.0276291	0.101101	0.434732	raw	male
robust MV-IVW	LongSleep	CAD	-0.246414	0.138007	-0.516903	0.0240748	0.0741773	0.434732	raw	male
robust MV-IVW	LongSleep	CKD	-0.285813	0.0896055	-0.461436	-0.110189	0.00142429	0.0427288	raw	male
robust MV-IVW	LongSleep	HF	0.0450915	0.100478	-0.151841	0.242024	0.653596	0.980395	raw	male
robust MV-IVW	LongSleep	HTN	-0.0676421	0.049379	-0.164423	0.0291388	0.170731	0.640242	raw	male
robust MV-IVW	LongSleep	T2DM	-0.121513	0.138822	-0.393599	0.150573	0.381402	0.711526	raw	male

## Sheet: raw_selection_MVIVW
Method	exposure	outcome	Estimate	se	CI_L	CI_U	Pvalue	adj_pvalue	exp_GWAS	sex
MV-IVW	OSA	AF	-0.131577	0.0726694	-0.274006	0.0108525	0.0701993	0.701993	raw	female
MV-IVW	OSA	CAD	0.0198839	0.105911	-0.187697	0.227465	0.851079	0.880426	raw	female
MV-IVW	OSA	CKD	-0.105995	0.085825	-0.274209	0.0622191	0.216826	0.880426	raw	female
MV-IVW	OSA	HF	0.0468121	0.107044	-0.162991	0.256615	0.661882	0.880426	raw	female
MV-IVW	OSA	HTN	-0.0147537	0.0345159	-0.0824036	0.0528962	0.669054	0.880426	raw	female
MV-IVW	OSA	T2DM	-0.0197541	0.0969781	-0.209828	0.17032	0.838591	0.880426	raw	female
MV-IVW	Insomnia	AF	0.077535	0.0799075	-0.0790808	0.234151	0.331892	0.880426	raw	female
MV-IVW	Insomnia	CAD	0.0591572	0.100767	-0.138342	0.256656	0.557157	0.880426	raw	female
MV-IVW	Insomnia	CKD	0.197631	0.0887953	0.0235958	0.371667	0.0260346	0.701993	raw	female
MV-IVW	Insomnia	HF	0.0771343	0.0991061	-0.11711	0.271379	0.436392	0.880426	raw	female
MV-IVW	Insomnia	HTN	0.0118786	0.0340617	-0.0548812	0.0786383	0.727287	0.880426	raw	female
MV-IVW	Insomnia	T2DM	0.130042	0.0890338	-0.044461	0.304545	0.144127	0.864764	raw	female
MV-IVW	Sleepiness	AF	0.0760226	0.07875	-0.0783245	0.23037	0.334361	0.880426	raw	female
MV-IVW	Sleepiness	CAD	0.0511335	0.104249	-0.15319	0.255457	0.623784	0.880426	raw	female
MV-IVW	Sleepiness	CKD	0.150187	0.0924054	-0.0309241	0.331298	0.104097	0.780728	raw	female
MV-IVW	Sleepiness	HF	0.0204492	0.102745	-0.180927	0.221825	0.84224	0.880426	raw	female
MV-IVW	Sleepiness	HTN	-0.00673363	0.0357596	-0.0768212	0.0633539	0.850639	0.880426	raw	female
MV-IVW	Sleepiness	T2DM	-0.0367032	0.0942449	-0.22142	0.148013	0.696947	0.880426	raw	female
MV-IVW	ShortSleep	AF	-0.0256198	0.0794891	-0.181416	0.130176	0.747221	0.880426	raw	female
MV-IVW	ShortSleep	CAD	-0.00203738	0.0858492	-0.170299	0.166224	0.981066	0.981066	raw	female
MV-IVW	ShortSleep	CKD	-0.0361774	0.0763912	-0.185901	0.113547	0.635799	0.880426	raw	female
MV-IVW	ShortSleep	HF	-0.0560418	0.10242	-0.256782	0.144698	0.584258	0.880426	raw	female
MV-IVW	ShortSleep	HTN	0.0181927	0.0294152	-0.03946	0.0758454	0.536259	0.880426	raw	female
MV-IVW	ShortSleep	T2DM	0.0568928	0.068576	-0.0775137	0.191299	0.406747	0.880426	raw	female
MV-IVW	LongSleep	AF	0.0245249	0.0314505	-0.037117	0.0861668	0.435513	0.880426	raw	female
MV-IVW	LongSleep	CAD	0.0340593	0.0434563	-0.0511134	0.119232	0.43318	0.880426	raw	female
MV-IVW	LongSleep	CKD	0.0245485	0.0363288	-0.0466546	0.0957516	0.499211	0.880426	raw	female
MV-IVW	LongSleep	HF	0.022124	0.0400822	-0.0564357	0.100684	0.580972	0.880426	raw	female
MV-IVW	LongSleep	HTN	0.0256721	0.0132853	-0.000366594	0.0517109	0.0533138	0.701993	raw	female
MV-IVW	LongSleep	T2DM	0.0346649	0.0352343	-0.0343932	0.103723	0.325195	0.880426	raw	female
Method	exposure	outcome	Estimate	se	CI_L	CI_U	Pvalue	adj_pvalue	exp_GWAS	sex
MV-IVW	OSA	AF	0.0861226	0.0936962	-0.0975185	0.269764	0.358007	0.771999	raw	male
MV-IVW	OSA	CAD	0.301637	0.120572	0.065321	0.537953	0.012359	0.12359	raw	male
MV-IVW	OSA	CKD	0.07801	0.112083	-0.141668	0.297688	0.486426	0.846162	raw	male
MV-IVW	OSA	HF	0.0648245	0.140403	-0.210361	0.34001	0.644295	0.992405	raw	male
MV-IVW	OSA	HTN	0.0481877	0.0628845	-0.0750637	0.171439	0.443504	0.831571	raw	male
MV-IVW	OSA	T2DM	0.127108	0.115825	-0.099905	0.354121	0.272461	0.681153	raw	male
MV-IVW	Insomnia	AF	-0.175677	0.139188	-0.448481	0.0971265	0.206892	0.657451	raw	male
MV-IVW	Insomnia	CAD	-0.105675	0.159526	-0.418341	0.206991	0.507697	0.846162	raw	male
MV-IVW	Insomnia	CKD	0.249635	0.168624	-0.0808609	0.580131	0.138759	0.657451	raw	male
MV-IVW	Insomnia	HF	0.0384636	0.187233	-0.328506	0.405433	0.837235	0.992405	raw	male
MV-IVW	Insomnia	HTN	-0.0048987	0.0884782	-0.178313	0.168515	0.955847	0.992405	raw	male
MV-IVW	Insomnia	T2DM	0.197301	0.157447	-0.11129	0.505892	0.21016	0.657451	raw	male
MV-IVW	Sleepiness	AF	-0.0109363	0.139557	-0.284462	0.262589	0.937538	0.992405	raw	male
MV-IVW	Sleepiness	CAD	-0.00167344	0.175806	-0.346246	0.3429	0.992405	0.992405	raw	male
MV-IVW	Sleepiness	CKD	-0.0712805	0.166054	-0.39674	0.254179	0.667733	0.992405	raw	male
MV-IVW	Sleepiness	HF	-0.0257675	0.226347	-0.4694	0.417865	0.909364	0.992405	raw	male
MV-IVW	Sleepiness	HTN	0.0155901	0.112842	-0.205576	0.236756	0.890115	0.992405	raw	male
MV-IVW	Sleepiness	T2DM	0.153985	0.170878	-0.180931	0.4889	0.367516	0.771999	raw	male
MV-IVW	ShortSleep	AF	-0.00472663	0.0906706	-0.182438	0.172984	0.958425	0.992405	raw	male
MV-IVW	ShortSleep	CAD	0.291379	0.113219	0.0694743	0.513284	0.0100649	0.12359	raw	male
MV-IVW	ShortSleep	CKD	0.127682	0.108799	-0.0855594	0.340923	0.240571	0.657451	raw	male
MV-IVW	ShortSleep	HF	0.144427	0.122291	-0.0952593	0.384114	0.237599	0.657451	raw	male
MV-IVW	ShortSleep	HTN	0.0145472	0.0548013	-0.0928614	0.121956	0.79066	0.992405	raw	male
MV-IVW	ShortSleep	T2DM	0.00280253	0.101252	-0.195648	0.201253	0.977918	0.992405	raw	male
MV-IVW	LongSleep	AF	-0.0783586	0.09039	-0.25552	0.0988025	0.385999	0.771999	raw	male
MV-IVW	LongSleep	CAD	-0.244609	0.133947	-0.50714	0.0179226	0.0678261	0.508696	raw	male
MV-IVW	LongSleep	CKD	-0.292871	0.109781	-0.508038	-0.0777049	0.00763538	0.12359	raw	male
MV-IVW	LongSleep	HF	0.0327625	0.120583	-0.203577	0.269102	0.785853	0.992405	raw	male
MV-IVW	LongSleep	HTN	-0.0639314	0.0545337	-0.170815	0.0429527	0.241065	0.657451	raw	male
MV-IVW	LongSleep	T2DM	-0.149902	0.102258	-0.350324	0.05052	0.14267	0.657451	raw	male

## Sheet: APM_selection_robust_MVIVW
Method	exposure	outcome	Estimate	se	CI_L	CI_U	Pvalue	adj_pvalue	exp_GWAS	sex
robust MV-IVW	OSA	AF	-0.119601	0.150653	-0.414875	0.175673	0.427263	0.832944	APM	female
robust MV-IVW	OSA	CAD	-0.115304	0.134827	-0.37956	0.148952	0.392442	0.832944	APM	female
robust MV-IVW	OSA	CKD	-0.183935	0.109249	-0.398059	0.0301892	0.0922533	0.751742	APM	female
robust MV-IVW	OSA	HF	0.0692718	0.0905444	-0.108192	0.246736	0.444237	0.832944	APM	female
robust MV-IVW	OSA	HTN	0.0331756	0.0381742	-0.0416445	0.107996	0.384815	0.832944	APM	female
robust MV-IVW	OSA	T2DM	0.120387	0.144085	-0.162015	0.402789	0.403422	0.832944	APM	female
robust MV-IVW	Insomnia	AF	0.0408783	0.157344	-0.267511	0.349267	0.795017	0.94075	APM	female
robust MV-IVW	Insomnia	CAD	0.0252694	0.164662	-0.297462	0.348001	0.878033	0.94075	APM	female
robust MV-IVW	Insomnia	CKD	0.23139	0.143988	-0.0508219	0.513601	0.108053	0.751742	APM	female
robust MV-IVW	Insomnia	HF	0.0212772	0.108307	-0.191001	0.233555	0.844256	0.94075	APM	female
robust MV-IVW	Insomnia	HTN	0.0406614	0.0411049	-0.0399028	0.121226	0.32256	0.832944	APM	female
robust MV-IVW	Insomnia	T2DM	0.0476157	0.152206	-0.250702	0.345933	0.754403	0.94075	APM	female
robust MV-IVW	Sleepiness	AF	0.117106	0.0647111	-0.00972589	0.243937	0.0703474	0.751742	APM	female
robust MV-IVW	Sleepiness	CAD	0.127103	0.0829143	-0.0354063	0.289612	0.12529	0.751742	APM	female
robust MV-IVW	Sleepiness	CKD	0.113119	0.197343	-0.273666	0.499904	0.566502	0.94075	APM	female
robust MV-IVW	Sleepiness	HF	0.0778333	0.0921002	-0.10268	0.258346	0.398059	0.832944	APM	female
robust MV-IVW	Sleepiness	HTN	0.0117218	0.0348044	-0.0564935	0.0799371	0.736275	0.94075	APM	female
robust MV-IVW	Sleepiness	T2DM	-0.0415943	0.124268	-0.285154	0.201966	0.73784	0.94075	APM	female
robust MV-IVW	ShortSleep	AF	0.0278069	0.0986383	-0.165521	0.221134	0.778014	0.94075	APM	female
robust MV-IVW	ShortSleep	CAD	0.0573781	0.0686112	-0.0770973	0.191854	0.402998	0.832944	APM	female
robust MV-IVW	ShortSleep	CKD	0.0204765	0.115654	-0.206202	0.247155	0.85947	0.94075	APM	female
robust MV-IVW	ShortSleep	HF	-0.00278362	0.0967402	-0.192391	0.186824	0.977045	0.977045	APM	female
robust MV-IVW	ShortSleep	HTN	0.00248477	0.0252548	-0.0470137	0.0519832	0.921624	0.953404	APM	female
robust MV-IVW	ShortSleep	T2DM	0.0722324	0.0599135	-0.0451959	0.189661	0.227967	0.832944	APM	female
robust MV-IVW	LongSleep	AF	0.00965647	0.0336543	-0.0563048	0.0756178	0.774165	0.94075	APM	female
robust MV-IVW	LongSleep	CAD	0.14649	0.0329666	0.0818766	0.211103	8.84704e-06	0.000265411	APM	female
robust MV-IVW	LongSleep	CKD	-0.0112595	0.0458306	-0.101086	0.0785668	0.805933	0.94075	APM	female
robust MV-IVW	LongSleep	HF	-0.013778	0.0657878	-0.14272	0.115164	0.834112	0.94075	APM	female
robust MV-IVW	LongSleep	HTN	0.0236638	0.0174663	-0.0105696	0.0578972	0.175474	0.832944	APM	female
robust MV-IVW	LongSleep	T2DM	0.0482128	0.0598701	-0.0691303	0.165556	0.420652	0.832944	APM	female
Method	exposure	outcome	Estimate	se	CI_L	CI_U	Pvalue	adj_pvalue	exp_GWAS	sex
robust MV-IVW	OSA	AF	0.0522899	0.0908721	-0.125816	0.230396	0.565006	0.755794	APM	male
robust MV-IVW	OSA	CAD	0.270048	0.1202	0.0344596	0.505636	0.0246625	0.184968	APM	male
robust MV-IVW	OSA	CKD	0.151591	0.102245	-0.0488062	0.351988	0.138175	0.462986	APM	male
robust MV-IVW	OSA	HF	0.0887957	0.145427	-0.196235	0.373827	0.541472	0.755794	APM	male
robust MV-IVW	OSA	HTN	0.085312	0.0584137	-0.0291768	0.199801	0.144159	0.462986	APM	male
robust MV-IVW	OSA	T2DM	0.159155	0.117304	-0.0707556	0.389066	0.174851	0.462986	APM	male
robust MV-IVW	Insomnia	AF	-0.122618	0.114148	-0.346343	0.101108	0.282732	0.565464	APM	male
robust MV-IVW	Insomnia	CAD	-0.200708	0.149736	-0.494186	0.0927699	0.180112	0.462986	APM	male
robust MV-IVW	Insomnia	CKD	0.283429	0.139537	0.00994241	0.556916	0.042233	0.253398	APM	male
robust MV-IVW	Insomnia	HF	0.00287552	0.194921	-0.379162	0.384913	0.98823	0.98823	APM	male
robust MV-IVW	Insomnia	HTN	-0.0177582	0.0745251	-0.163825	0.128308	0.811661	0.936531	APM	male
robust MV-IVW	Insomnia	T2DM	0.134337	0.130178	-0.120807	0.389482	0.302095	0.566429	APM	male
robust MV-IVW	Sleepiness	AF	-0.00827714	0.119116	-0.24174	0.225186	0.944601	0.977174	APM	male
robust MV-IVW	Sleepiness	CAD	-0.142329	0.183178	-0.501351	0.216693	0.437159	0.718068	APM	male
robust MV-IVW	Sleepiness	CKD	-0.0308778	0.164609	-0.353505	0.29175	0.851204	0.945782	APM	male
robust MV-IVW	Sleepiness	HF	-0.0629838	0.216826	-0.487955	0.361987	0.771448	0.927217	APM	male
robust MV-IVW	Sleepiness	HTN	0.0590427	0.0878415	-0.113123	0.231209	0.501488	0.752232	APM	male
robust MV-IVW	Sleepiness	T2DM	0.186522	0.145747	-0.0991367	0.472181	0.200627	0.462986	APM	male
robust MV-IVW	ShortSleep	AF	0.00773145	0.0912881	-0.17119	0.186653	0.932506	0.977174	APM	male
robust MV-IVW	ShortSleep	CAD	0.208493	0.160014	-0.105129	0.522115	0.192586	0.462986	APM	male
robust MV-IVW	ShortSleep	CKD	0.0771749	0.103247	-0.125186	0.279536	0.454777	0.718068	APM	male
robust MV-IVW	ShortSleep	HF	0.0308347	0.106743	-0.178377	0.240046	0.772681	0.927217	APM	male
robust MV-IVW	ShortSleep	HTN	-0.0653206	0.0842525	-0.230452	0.0998114	0.438165	0.718068	APM	male
robust MV-IVW	ShortSleep	T2DM	-0.0882968	0.080491	-0.246056	0.0694626	0.272651	0.565464	APM	male
robust MV-IVW	LongSleep	AF	-0.146117	0.0819114	-0.306661	0.0144261	0.0744487	0.372244	APM	male
robust MV-IVW	LongSleep	CAD	-0.261153	0.115319	-0.487174	-0.0351322	0.0235362	0.184968	APM	male
robust MV-IVW	LongSleep	CKD	-0.344821	0.104937	-0.550493	-0.139149	0.00101623	0.030487	APM	male
robust MV-IVW	LongSleep	HF	-0.0638419	0.115197	-0.289623	0.161939	0.579442	0.755794	APM	male
robust MV-IVW	LongSleep	HTN	-0.104447	0.0430467	-0.188816	-0.0200767	0.0152513	0.184968	APM	male
robust MV-IVW	LongSleep	T2DM	-0.150201	0.112037	-0.369789	0.0693869	0.180037	0.462986	APM	male

## Sheet: APM_selection_MVIVW
Method	exposure	outcome	Estimate	se	CI_L	CI_U	Pvalue	adj_pvalue	exp_GWAS	sex
MV-IVW	OSA	AF	-0.0726054	0.127968	-0.323418	0.178207	0.570462	0.966824	APM	female
MV-IVW	OSA	CAD	-0.112609	0.129003	-0.36545	0.140233	0.382709	0.966824	APM	female
MV-IVW	OSA	CKD	-0.22424	0.113743	-0.447173	-0.0013071	0.0486718	0.937124	APM	female
MV-IVW	OSA	HF	0.0711912	0.132602	-0.188705	0.331087	0.591352	0.966824	APM	female
MV-IVW	OSA	HTN	0.0302682	0.0515939	-0.070854	0.13139	0.557431	0.966824	APM	female
MV-IVW	OSA	T2DM	0.165279	0.112403	-0.0550276	0.385586	0.141451	0.937124	APM	female
MV-IVW	Insomnia	AF	0.0292337	0.171059	-0.306036	0.364504	0.864304	0.966824	APM	female
MV-IVW	Insomnia	CAD	0.0273709	0.237139	-0.437412	0.492154	0.908111	0.966824	APM	female
MV-IVW	Insomnia	CKD	0.209518	0.188843	-0.160607	0.579643	0.267221	0.966824	APM	female
MV-IVW	Insomnia	HF	0.0173908	0.17547	-0.326524	0.361305	0.921051	0.966824	APM	female
MV-IVW	Insomnia	HTN	-0.0163194	0.0915125	-0.195681	0.163042	0.858464	0.966824	APM	female
MV-IVW	Insomnia	T2DM	0.0343609	0.143561	-0.247014	0.315735	0.810836	0.966824	APM	female
MV-IVW	Sleepiness	AF	0.121653	0.0846891	-0.0443342	0.287641	0.150869	0.937124	APM	female
MV-IVW	Sleepiness	CAD	0.135305	0.109996	-0.0802825	0.350892	0.218662	0.937124	APM	female
MV-IVW	Sleepiness	CKD	0.137023	0.0975593	-0.0541893	0.328236	0.160166	0.937124	APM	female
MV-IVW	Sleepiness	HF	0.0843974	0.12344	-0.15754	0.326335	0.494155	0.966824	APM	female
MV-IVW	Sleepiness	HTN	0.0188356	0.0432687	-0.0659695	0.103641	0.663333	0.966824	APM	female
MV-IVW	Sleepiness	T2DM	-0.0150815	0.0871504	-0.185893	0.15573	0.862611	0.966824	APM	female
MV-IVW	ShortSleep	AF	0.0298193	0.0947815	-0.155949	0.215588	0.753057	0.966824	APM	female
MV-IVW	ShortSleep	CAD	0.0577547	0.0960072	-0.130416	0.245925	0.547462	0.966824	APM	female
MV-IVW	ShortSleep	CKD	0.0151207	0.0846641	-0.150818	0.181059	0.858254	0.966824	APM	female
MV-IVW	ShortSleep	HF	-0.00395327	0.0950492	-0.190246	0.18234	0.966824	0.966824	APM	female
MV-IVW	ShortSleep	HTN	0.00253651	0.0401318	-0.0761204	0.0811934	0.949604	0.966824	APM	female
MV-IVW	ShortSleep	T2DM	0.0697912	0.0761288	-0.0794185	0.219001	0.359273	0.966824	APM	female
MV-IVW	LongSleep	AF	0.0128939	0.041918	-0.0692639	0.0950517	0.758388	0.966824	APM	female
MV-IVW	LongSleep	CAD	0.0704499	0.0560471	-0.0394004	0.1803	0.208762	0.937124	APM	female
MV-IVW	LongSleep	CKD	0.0355986	0.0502775	-0.0629435	0.134141	0.478919	0.966824	APM	female
MV-IVW	LongSleep	HF	-0.0106257	0.066772	-0.141497	0.120245	0.873563	0.966824	APM	female
MV-IVW	LongSleep	HTN	0.0270842	0.0198817	-0.0118833	0.0660517	0.173115	0.937124	APM	female
MV-IVW	LongSleep	T2DM	0.0517422	0.0564073	-0.058814	0.162299	0.358987	0.966824	APM	female
Method	exposure	outcome	Estimate	se	CI_L	CI_U	Pvalue	adj_pvalue	exp_GWAS	sex
MV-IVW	OSA	AF	0.0959781	0.0853672	-0.0713384	0.263295	0.260887	0.521773	APM	male
MV-IVW	OSA	CAD	0.258069	0.113218	0.0361669	0.479972	0.0226427	0.218048	APM	male
MV-IVW	OSA	CKD	0.143269	0.106278	-0.065032	0.351569	0.17764	0.521773	APM	male
MV-IVW	OSA	HF	0.072274	0.126296	-0.175261	0.319809	0.567146	0.818033	APM	male
MV-IVW	OSA	HTN	0.0565251	0.056953	-0.0551007	0.168151	0.32096	0.6018	APM	male
MV-IVW	OSA	T2DM	0.159024	0.100694	-0.0383319	0.35638	0.11427	0.380902	APM	male
MV-IVW	Insomnia	AF	-0.101526	0.122736	-0.342085	0.139033	0.40813	0.72023	APM	male
MV-IVW	Insomnia	CAD	-0.16651	0.145704	-0.452085	0.119066	0.253125	0.521773	APM	male
MV-IVW	Insomnia	CKD	0.267816	0.147882	-0.0220269	0.557659	0.0701387	0.299885	APM	male
MV-IVW	Insomnia	HF	0.0459444	0.164582	-0.27663	0.368519	0.780123	0.930474	APM	male
MV-IVW	Insomnia	HTN	-0.00378198	0.0741619	-0.149137	0.141573	0.959328	0.959328	APM	male
MV-IVW	Insomnia	T2DM	0.172364	0.138457	-0.0990066	0.443735	0.213171	0.521773	APM	male
MV-IVW	Sleepiness	AF	-0.00694125	0.12541	-0.252739	0.238857	0.955861	0.959328	APM	male
MV-IVW	Sleepiness	CAD	-0.0590598	0.150186	-0.35342	0.2353	0.69414	0.9054	APM	male
MV-IVW	Sleepiness	CKD	0.0198178	0.149401	-0.273004	0.312639	0.894472	0.959328	APM	male
MV-IVW	Sleepiness	HF	-0.0751423	0.189268	-0.446101	0.295816	0.691356	0.9054	APM	male
MV-IVW	Sleepiness	HTN	0.0518422	0.0918875	-0.128254	0.231938	0.572623	0.818033	APM	male
MV-IVW	Sleepiness	T2DM	0.177464	0.140445	-0.0978036	0.452732	0.20638	0.521773	APM	male
MV-IVW	ShortSleep	AF	-0.0198146	0.0808565	-0.17829	0.138661	0.806411	0.930474	APM	male
MV-IVW	ShortSleep	CAD	0.176988	0.100087	-0.0191786	0.373154	0.0770034	0.299885	APM	male
MV-IVW	ShortSleep	CKD	0.0136576	0.106817	-0.195699	0.223015	0.89826	0.959328	APM	male
MV-IVW	ShortSleep	HF	0.0340836	0.108676	-0.178917	0.247084	0.753805	0.930474	APM	male
MV-IVW	ShortSleep	HTN	-0.0384008	0.055348	-0.146881	0.0700792	0.487804	0.770216	APM	male
MV-IVW	ShortSleep	T2DM	-0.103781	0.0901981	-0.280566	0.0730043	0.249902	0.521773	APM	male
MV-IVW	LongSleep	AF	-0.139408	0.0796224	-0.295465	0.016649	0.0799692	0.299885	APM	male
MV-IVW	LongSleep	CAD	-0.253882	0.113991	-0.477299	-0.0304643	0.0259328	0.218048	APM	male
MV-IVW	LongSleep	CKD	-0.327573	0.11779	-0.558437	-0.0967088	0.00541931	0.162579	APM	male
MV-IVW	LongSleep	HF	-0.0882419	0.116776	-0.317119	0.140635	0.449858	0.749764	APM	male
MV-IVW	LongSleep	HTN	-0.108066	0.0495148	-0.205113	-0.0110186	0.029073	0.218048	APM	male
MV-IVW	LongSleep	T2DM	-0.185382	0.0900232	-0.361824	-0.0089392	0.0394691	0.236814	APM	male
